# Supplementary material for: Long-Term Results of Kidney Transplantation in Patients Aged 60 Years and Older
Source: J Clin Med. 2024 Dec 27;14(1):78. doi: 10.3390/jcm14010078 (PMC11722099; doi:10.3390/jcm14010078)
Supplement: Supplementary file 1 [file jcm-14-00078-s001.zip]

Archive with 1 entries (1 files):
- jcm-3356509-supplementary.pdf
